# Supplementary material for: Selective Gelation Patterning of Solution-Processed Indium Zinc Oxide Films via Photochemical Treatments
Source: Nanomaterials (Basel). 2025 Jul 24;15(15):1147. doi: 10.3390/nano15151147 (PMC12348702; doi:10.3390/nano15151147)
Supplement: Supplementary file 1 [file nanomaterials-15-01147-s001.zip]

Archive with 1 entries (1 files):
- nanomaterials-3753410-supplementary.pdf
